# Supplementary material for: Exploring structural connectomes in children with unilateral cerebral palsy using graph theory
Source: Hum Brain Mapp. 2023 Feb 25;44(7):2741–53. doi: 10.1002/hbm.26241 (PMC10089093; doi:10.1002/hbm.26241)
Supplement: Supplementary file 1 — Data S1: Supporting Information [file HBM-44-2741-s001.zip]

Archive with 3 entries (3 files):
- HBM_26241_Supp Figures Interaction effects.docx
- HBM_26241_Supp Tables.docx
- HBM_26241_Supplementary methods_220809.docx
